# Supplementary material for: A new method for computing the projection median, its influence curve and techniques for the production of projected quantile plots
Source: PLoS One. 2020 May 7;15(5):e0229845. doi: 10.1371/journal.pone.0229845 (PMC7205268; doi:10.1371/journal.pone.0229845)
Supplement: S1 File — (GZ) [file pone.0229845.s004.gz]

Archive with 31 entries (26 files):
- Yamm/DESCRIPTION
- Yamm/NAMESPACE
- Yamm/R
- Yamm/R/Plot2dMedian.R
- Yamm/R/Plot3dMedian.R
- Yamm/R/PmedMCInt.R
- Yamm/R/PmedTrapz.R
- Yamm/R/myseed.R
- Yamm/R/yamm.R
- Yamm/R/yamm.obj.R
- Yamm/build
- Yamm/build/partial.rdb
- Yamm/data
- Yamm/data/beetle.rda
- Yamm/data/clusters2d.rda
- Yamm/data/clusters3d.rda
- Yamm/man
- Yamm/man/Plot2dMedian.Rd
- Yamm/man/Plot3dMedian.Rd
- Yamm/man/PmedMCInt.Rd
- Yamm/man/PmedTrapz.Rd
- Yamm/man/Yamm-package.Rd
- Yamm/man/beetle.Rd
- Yamm/man/clusters2d.Rd
- Yamm/man/clusters3d.Rd
- Yamm/man/myseed.Rd
- Yamm/man/yamm.Rd
- Yamm/man/yamm.obj.Rd
- Yamm/src
- Yamm/src/CYamm.c
- Yamm/src/registerDynamicsSymbol.c
