# Supplementary material for: A new method for computing the projection median, its influence curve and techniques for the production of projected quantile plots
Source: PLoS One. 2020 May 7;15(5):e0229845. doi: 10.1371/journal.pone.0229845 (PMC7205268; doi:10.1371/journal.pone.0229845)
Supplement: S1 File — (GZ) [file pone.0229845.s004.gz › Yamm/DESCRIPTION]

Package: Yamm
Type: Package
Title: Multivariate Methods Based on Projections and Related Concepts
Version: 1.0
Date: 2019-01-06
Author: Fan Chen [aut, cre], 
        Guy Nason [aut]
Authors@R: c(person("Fan", "Chen", role=c("aut","cre"),email="fan.chen1018@gmail.com"), person("Guy", "Nason",role="aut"))
Depends: R (>= 3.0), MASS, depth, OjaNP, pcaPP
Maintainer: Fan Chen <fan.chen1018@gmail.com>
Description: Providing functions for computing the projection median, which implements several algorithms to compute it. This package also provides functions to plot different multivariate medians in two-dimensional and three-dimensional data respectively.  
License: GPL-2
Encoding: UTF-8
LazyData: true
NeedsCompilation: yes
Packaged: 2019-01-25 13:15:44 UTC; nangnang
