# Supplementary material for: A new method for computing the projection median, its influence curve and techniques for the production of projected quantile plots
Source: PLoS One. 2020 May 7;15(5):e0229845. doi: 10.1371/journal.pone.0229845 (PMC7205268; doi:10.1371/journal.pone.0229845)
Supplement: S1 File — (GZ) [file pone.0229845.s004.gz › Yamm/NAMESPACE]

exportPattern("^[[:alpha:]]+")
useDynLib(Yamm, .registration = TRUE)
import(MASS, depth, OjaNP, pcaPP)
importFrom("graphics", "layout", "legend", "par", "plot", "plot.new", "points")
importFrom("stats", "optim")
