# Supplementary material for: A new method for computing the projection median, its influence curve and techniques for the production of projected quantile plots
Source: PLoS One. 2020 May 7;15(5):e0229845. doi: 10.1371/journal.pone.0229845 (PMC7205268; doi:10.1371/journal.pone.0229845)
Supplement: S1 File — (GZ) [file pone.0229845.s004.gz › Yamm/R/PmedMCInt.R]

PmedMCInt <-
function(x,nprojs=20000){
  nor<-dim(x)[1]
  noc<-dim(x)[2]
  x<-t(x)
  out<-rep(0.0,noc)
  ans <- .C("CPmedMCInt",
            as.double(x),
            result=as.double(out),
            as.integer(nprojs),
            as.integer(nor),
            as.integer(noc)
  )
  ans[["result"]]
}
