# Supplementary material for: A new method for computing the projection median, its influence curve and techniques for the production of projected quantile plots
Source: PLoS One. 2020 May 7;15(5):e0229845. doi: 10.1371/journal.pone.0229845 (PMC7205268; doi:10.1371/journal.pone.0229845)
Supplement: S1 File — (GZ) [file pone.0229845.s004.gz › Yamm/R/PmedTrapz.R]

PmedTrapz <-
function(x,no.subinterval){
  dx <- dim(x)
  nor <- dx[[1]]
  noc <- dx[[2]]
  length.sub <- length(no.subinterval)
  if (noc > 3 || noc < 2)
    stop("The number of columns of data matrix has to be 2 or 3.")
  if ((noc-1)!= length.sub)
    stop("The length of the division vector should equal to the number of columns of data matrix minus one.")
  
  x <- t(x)
  if (noc==2){
    out<-rep(0.0,2)
    ans <- .C("CPmedTrapz2D",
              as.double(x),
              result=as.double(out),
              as.integer(no.subinterval),
              as.integer(nor)
    )
  }
  if (noc==3){
    out<-rep(0.0,3)
    ans <- .C("CPmedTrapz3D",
              as.double(x),
              result=as.double(out),
              as.integer(no.subinterval[1]),
              as.integer(no.subinterval[2]),
              as.integer(nor)
    )
  }
  ans[["result"]]
}
