# Supplementary material for: A new method for computing the projection median, its influence curve and techniques for the production of projected quantile plots
Source: PLoS One. 2020 May 7;15(5):e0229845. doi: 10.1371/journal.pone.0229845 (PMC7205268; doi:10.1371/journal.pone.0229845)
Supplement: S1 File — (GZ) [file pone.0229845.s004.gz › Yamm/R/myseed.R]

myseed <-
  function(sval){
    if(sval%%1!=0)
      stop("The input value should be an integer.")
    set.seed(sval) 
    invisible(.Call("Cmyseed"))
    
  }
