# Supplementary material for: A new method for computing the projection median, its influence curve and techniques for the production of projected quantile plots
Source: PLoS One. 2020 May 7;15(5):e0229845. doi: 10.1371/journal.pone.0229845 (PMC7205268; doi:10.1371/journal.pone.0229845)
Supplement: S1 File — (GZ) [file pone.0229845.s004.gz › Yamm/R/yamm.R]

yamm <-
function (x, nprojs=2000, reltol=1e-6, xstart=l1median(x), opt.method="BFGS", doabs=0, full.results=FALSE) 
{
  if (length(xstart) != ncol(x))
    stop("Length of xstart has to be same as number of columns of x")
  
  ans <- optim(par= xstart, fn=yamm.obj, x=x, nprojs=nprojs, method=opt.method, control=list(reltol=reltol),doabs=doabs)
  
  if(full.results=="FALSE"){
    ans<-ans$par
  }
  return(ans)
}
