# Supplementary material for: A new method for computing the projection median, its influence curve and techniques for the production of projected quantile plots
Source: PLoS One. 2020 May 7;15(5):e0229845. doi: 10.1371/journal.pone.0229845 (PMC7205268; doi:10.1371/journal.pone.0229845)
Supplement: S1 File — (GZ) [file pone.0229845.s004.gz › Yamm/R/yamm.obj.R]

yamm.obj <-
function(x, mu, nprojs=2000, doabs=0){
  nor <- dim(x)[[1]]
  noc <- dim(x)[[2]]
  if (noc != length(mu))
    stop("Dimensionality of mu and x not the same.")
  
  x<-t(x)
  ans <- .C("Cyammobj",
            as.double(x),
            as.double(mu),
            result = as.double(0.0),
            as.integer(nprojs),
            as.integer(nor),
            as.integer(noc),
            as.integer(doabs)
  )
  ans[["result"]]
}
