# Supplementary material for: A new method for computing the projection median, its influence curve and techniques for the production of projected quantile plots
Source: PLoS One. 2020 May 7;15(5):e0229845. doi: 10.1371/journal.pone.0229845 (PMC7205268; doi:10.1371/journal.pone.0229845)
Supplement: S1 File — (GZ) [file pone.0229845.s004.gz › Yamm/man/clusters2d.Rd]

\name{clusters2d}
\alias{clusters2d}
\docType{data}
\title{
Three Clusters of 2-dimensional Data
}
\description{
This dataset with 103 observations contains three clusters, which are generated from different independent normal distributions randomly, and two outliers (located in the last two rows).
}
\usage{data("clusters2d")}
\format{
The first cluster has 26 observations, and the two variables are generated from \eqn{N(3, 1)} and \eqn{N(4, 1)} respectively. The second cluster has 36 observations, and the two variables are generated from \eqn{N(10, 1.5)} and \eqn{N(-2, 1.5)} respectively. The third cluster has 39 observations, and the two variables are generated from \eqn{N(2, 0.5)} and \eqn{N(-2, 0.5)} respectively. The two outliers are \eqn{c(100.3, 99.1)} and \eqn{c(97.5, 98.4)}.
}

\examples{
data(clusters2d)
}
\keyword{datasets}
