# Supplementary material for: A new method for computing the projection median, its influence curve and techniques for the production of projected quantile plots
Source: PLoS One. 2020 May 7;15(5):e0229845. doi: 10.1371/journal.pone.0229845 (PMC7205268; doi:10.1371/journal.pone.0229845)
Supplement: S1 File — (GZ) [file pone.0229845.s004.gz › Yamm/man/myseed.Rd]

\name{myseed}
\alias{myseed}

\title{
Random Number Generation
}
\description{
\code{myseed} seeds the random number generator in the \code{Yamm} C code using the C function \code{srand}, which enables users to reproduce the same results as the examples displayed in R help files by specifying seeds.
}
\usage{
myseed(sval)
}

\arguments{
  \item{sval}{
An integer
}
}

\examples{
# Set seed.
myseed(10)
}
