# Supplementary material for: A new method for computing the projection median, its influence curve and techniques for the production of projected quantile plots
Source: PLoS One. 2020 May 7;15(5):e0229845. doi: 10.1371/journal.pone.0229845 (PMC7205268; doi:10.1371/journal.pone.0229845)
Supplement: S1 File — (GZ) [file pone.0229845.s004.gz › Yamm/src/registerDynamicsSymbol.c]

// RegisteringDynamic Symbols

#include <R.h>
#include <Rinternals.h>
#include <R_ext/Rdynload.h>

void R_init_markovchain(DllInfo* info) {
    R_registerRoutines(info, NULL, NULL, NULL, NULL);
    R_useDynamicSymbols(info, TRUE);
}
